# Supplementary material for: Factors Associated with Weight Change in Adults with Severe Mental Illness: Results from a Large Cross-Sectional Survey
Source: Nutrients. 2025 Apr 23;17(9):1423. doi: 10.3390/nu17091423 (PMC12073341; doi:10.3390/nu17091423)
Supplement: Supplementary file 1 [file nutrients-17-01423-s001.zip]

Archive with 1 entries (1 files):
- nutrients-3582123-supplementary.pdf
